# Supplementary material for: Phenotypic and genetic characterization of an Avena sativa L. germplasm collection of diverse origin: implications for food-oat breeding in Chile
Source: Front Plant Sci. 2023 Dec 21;14:1298591. doi: 10.3389/fpls.2023.1298591 (PMC10764548; doi:10.3389/fpls.2023.1298591)
Supplement: Supplementary file 1 [file DataSheet_1.xlsx]

## Sheet: Table_S1
Table S1. Phenotypic traits measured in the 132 oats germplasm.
N	Traits description and breeding goals for selection of conventional food-oats
	Agronomy
1	Grain yield (GY), g · m-2, yield standardized at 12% moisture, ↑
2	Heading days (HD), d, panicle emission in the 50% of the plants, ↓
3	Lodging percentage (LP), %, plot area affected, ↓
4	Lodging severity (LS), 1-5 rating, inclination of the plants, ↓
5	Panicle length at maturity (PL), cm, length from the insertion of the peduncle to the panicle top, ↑
6	Plant height at tillering (PHT), cm, height from the soil to the canopy top, ↓
7	Plant height at maturity (PHM), cm, height from the soil to the panicle top, ↓
	Plant types
8	Vigor score at tillering (VS), 1-4 rating; scale: (1) very low, (2) low, (3) intermediate, (4) high, ↑
9	Agronomic score at tillering (AST), 1-10 rating, ↑
10	Agronomic score at doughty grain (ASD), 1-10 rating, ↑
11	Agronomic scores at maturity (ASM), 1-10 rating, ↑
12	Hull color (HC), 0-5 rating; scale: (0) hull-less, (1) white, (2) yellow, (3) mixed, (4) tanned, (5) black, ↓
13	Panicle type at maturity (PT), 1-3 rating; scale: (1) compact, (2) intermediate, (3) open, ↑
	Incidence of diseases
14	Barley yellow dwarf virus incidence (BY), %, visual estimation of affected leaf area, ↓
15	Drechslera avenae incidence (DA), %, visual estimation of affected leaf area, ↓
16	Pseudomonas syringae pv. coronafaciens incidence (PS), %, visual estimation of affected leaf area, ↓
	Grain quality
17	Hectolitre weight (HW), kg · hL-1, ↑
18	Groat content (GC), %, 100 g of grains, impact dehuller machine, ↑
19	Broken groats after peeling (BG), %, hand separating and weighing, 12% moisture content, ↓
20	Hulled grains after peeling (HG), %, hand separating and weighing, 12% moisture content, ↓
21	Hull staining (HS), 0-3 rating; scale: (0) absence, (1) light, (2) intermediate, (3) severe, ↓
22	Low severity groat staining (GSL), %, hand separating and weighing, 12% moisture content, ↓
23	High severity groat staining (GSH), %, hand separating and weighing, 12% moisture content, ↓
24	Thousand hulled grains weight (TWH), g, hand counting and weighing, 12% moisture content, ↑
25	Thousand dehulled grains weight (TWD), g, hand counting and weighing, 12% moisture content, ↑
26	Groat protein content (GP), %, NIR prediction, dry base moisture content, ↑
27	Groat fat content (GF), %, NIR prediction, dry base moisture content, ↓
28	Groat dry matter content (GD), %, NIR prediction, dry base moisture content, ↑
↑: increase and ↓: decrease.

## Sheet: Table_S2
Table S2. Codes, geographic origin, BLUPs of 28 phenotypic traits, 64 SSR alleles, and groups determined with different methods in the 132 oats panel
N	Code	Source of the germplasm	Cross origin country	Cross origin code	Female origin country	Female origin code	Male origin country	Male origin code	Breeding status	Historical period	Selection	Cross origin	Best Linear Unbiased Predictors-BLUPs																												SSR alleles
											for usage		Grain yield (g · m-2)	Hectolitre weight (kg · hL-1)	Groat content (%)	Hulled grains after peeling (%)	Thousand hulled grain weight (g)	Thousand de-hulled grain weight (g)	Broken grains after peeling (%)	Low severity groat staining (%)	High severity groat staining (%)	Groat protein (%)	Goat dry matter (%)	Groat fat (%)	Heading days (d)	Plant eight at tillering (cm)	Plant height at maturity (cm)	Panicle lenght (cm)	Lodging percentage (%)	Lodging severity (1-5 rating)	Hull color (0-5 rating)	Hulls staining (1-4 rating)	Drechslera avenae incidence (%)	Pseudomonas syringae incidence (%)	Barley Yellow Dwarf Virus (%)	Vigos score (1-4 rating)	A. score at tillering (1-10 rating)	A. score at doughty grain (1-10 rating)	A. score at maturity (1-10 rating)	Panicle type (1-3 rating)	AM14_1	AM14_2	AM14_3	AM14_4	AM22_1	AM22_2	AM22_3	AME013_1	AME013_2
1	001-NZ	QION	NEW_ZEALAND	NZ	NEW_ZEALAND	NZ	AUSTRALIA	AU	LP	Historic	Pre-breeding	Foreign	826.36	52.94	70.01	1.34	41.91	31.27	10.7	14.08	2.13	15.05	90.46	7.35	160.34	67.68	102.8	21.83	1.19	1.41	1.96	1.69	27.92	2.32	0.23	2.68	5.89	5.2	6.05	2	0	0	1	0	0	1	0	0	1
2	002-CA	QION	CANADA	CA	CANADA	CA	CANADA	CA	CV	Historic	Pre-breeding	Foreign	815.89	54.24	64.98	1.41	40.8	29.48	4.43	1.74	0.44	14.62	90.51	8.47	160.42	68.45	143.19	23.87	46.65	2.34	2.89	1.21	28.41	1.81	0.48	2.7	6.58	5.26	5.22	2	1	0	1	0	0	1	0	0.0508475	0.245763
3	003-CL	INIA_Chile	CHILE	CL	SWEEDEN	SE	NETHERLANDS	NL	CV	Historic	Pre-breeding	Chilean	839.59	51.3	61.09	4.34	40.33	27.05	3.81	2.48	0.83	14.58	90.38	7.45	177.94	66.43	134.11	19.79	2.1	1.37	1.06	1.47	25.74	6.08	0.19	2.92	6.3	6.51	7.3	1.01	1	1	0	0	0	1	0	0	1
4	004-CL	INIA_Chile	CHILE	CL	USA	US	NETHERLANDS	NL	CV	Historic	Breeding	Chilean	864.06	53.7	64.92	0.73	43.51	32.36	7.6	2.5	0.49	17.8	90.7	7.69	154.71	67.3	135.87	21.42	7.1	2.03	1.07	1.7	23.49	2.2	0.78	2.71	6.45	6.92	6.47	2.99	1	0	0	0	0	0	1	0	0
5	005-IT	QION	ITALY	IT	AFRICA(ALGERIA?)	DZ	AFRICA(ALGERIA?)	DZ	CV	Historic	Pre-breeding	Foreign	667.81	49.09	66.14	1.41	37.06	25.49	14.37	2.18	0.55	15.89	90.63	8.3	158.28	65.38	146.48	21.83	86.16	2.93	4.71	1.19	19.15	2.21	0.76	2.2	5.13	2.84	3.56	2.99	0	1	0	1	0	1	0	0	0
6	006-CL	INIA_Chile	CHILE	CL	CHILE	CL	CHILE	CL	LP	Historic	Pre-breeding	Chilean	868.49	52.66	67	1.56	46.77	34.94	8.02	16.51	1.88	16.31	90.22	6.31	151.9	68.34	122.49	18.97	0.89	1.42	1.98	1.47	25.62	3.89	0.25	3.03	6.71	6.79	6.47	1.01	1	0	0	0	0	1	0	1	0
7	007-CL	INIA_Chile	CHILE	CL	NEW_ZEALAND	NZ	USA	US	LP	Modern	Pre-breeding	Chilean	994.18	52.62	70.37	1.87	49.79	37.32	9.05	1.81	0.7	12.79	90.65	7.42	160.38	67.15	129.2	25.09	2.63	1.45	1.97	1.42	31.32	2.38	0.17	2.69	6.47	6.94	6.88	2.99	0	0	0	1	0	1	0	0	1
8	008-CL	INIA_Chile	CHILE	CL	NEW_ZEALAND	NZ	CHILE	CL	LP	Modern	Pre-breeding	Chilean	772.44	55.31	69.19	1.91	45.88	28.88	9.94	12.51	1.19	15.73	90.63	7.99	152.48	68.28	129.94	20.19	2.57	1.41	1.06	1.21	18.78	6.11	0.28	2.81	6.66	6.44	6.47	2	1	1	0	0	0	1	0	0	0
9	009-CL	INIA_Chile	CHILE	CL	NEW_ZEALAND	NZ	USA	US	LP	Modern	Pre-breeding	Chilean	911.53	55.17	70.96	1.75	42.49	31.55	7.64	8	1.39	15.27	90.36	7.39	159.91	69.86	137.2	18.97	5.66	2.06	1.06	1.49	10.86	2.22	0.52	3.01	6.67	6.02	6.47	2	1	0	0	0	0	1	0	0	0
10	010-CL	INIA_Chile	CHILE	CL	NEW_ZEALAND	NZ	CHILE	CL	LP	Modern	Pre-breeding	Chilean	949.93	55.44	68.8	1.49	42.39	32.7	8.42	2.43	0.65	13.83	90.8	7.96	156.61	65.94	125.64	20.6	3.7	1.98	1.05	1.24	18.39	7.39	0.39	2.69	6.36	6.84	7.3	2.99	0	1	0	1	0	1	0	0	0
11	011-CL	INIA_Chile	CHILE	CL	NEW_ZEALAND	NZ	USA	US	LP	Modern	Pre-breeding	Chilean	820.28	55.5	67.51	1.07	48.52	33.84	20.84	12.72	1.4	16.04	90.66	9.03	156.21	65.59	135.98	22.23	9.26	2.59	1.06	1.21	34.42	4.12	0.27	2.86	6.12	6.46	6.05	2.99	0	1	1	0	0	1	0	0	0
12	012-CL	INIA_Chile	CHILE	CL	CHILE	CL	CHILE	CL	LP	Historic	Pre-breeding	Chilean	865.36	53.79	65.35	3.54	41.84	28.3	6.06	5.11	0.76	17.62	90.35	7.76	154.72	67.34	99.15	15.71	1.18	1.44	1.97	1.42	44.02	2.95	0.96	2.9	6.85	6.87	7.3	1.01	1	0	0	0	0	1	0	0	0
13	013-CL	INIA_Chile	CHILE	CL	NEW_ZEALAND	NZ	CHILE	CL	LP	Modern	Pre-breeding	Chilean	924.48	54.25	68.61	2.71	44.82	32.61	7.42	10.28	1.7	14.41	90.21	8.15	158.25	67.35	123.48	20.6	3.67	1.71	1.06	1.46	17.15	2.03	1.42	2.87	6.74	7.33	6.88	2.99	1	0	0	0	0	1	0	0	0
14	014-CL	INIA_Chile	CHILE	CL	CHILE	CL	CHILE	CL	LP	Historic	Pre-breeding	Chilean	873.39	55.51	66.31	2.93	45.83	30.74	8.13	5.83	2.17	17.62	90.37	7.59	151.04	67.76	118.68	21.01	3.27	3.18	1.97	1.63	50.89	4.34	0.63	2.9	6.52	6.53	6.88	2.99	1	0	0	0	0	1	0	1	0
15	015-CL	INIA_Chile	CHILE	CL	NEW_ZEALAND	NZ	CHILE	CL	LP	Modern	Breeding	Chilean	859.85	55	66.83	2.29	48.11	34.64	7.08	4.42	1.33	16.03	90.44	8.82	159.22	66.29	134.23	23.05	0.72	1.33	1.98	1.39	22.95	2.21	0.15	2.58	6.53	6.94	6.88	2.99	1	0	0	0	1	0	0	0	0
16	016-CL	INIA_Chile	CHILE	CL	NEW_ZEALAND	NZ	CHILE	CL	LP	Modern	Breeding	Chilean	823.23	55.52	69.37	1.26	44.64	32.95	7.95	11.51	1.51	18.6	90.31	7.93	151.38	68.51	126.61	20.19	1.63	1.43	1.05	1.22	60.41	3.86	0.23	2.69	6.68	7.61	6.88	2.99	0	0	0	1	0	1	0	0	0
17	017-CL	INIA_Chile	CHILE	CL	CHILE	CL	CHILE	CL	LP	Historic	Pre-breeding	Chilean	896.98	52.31	70.03	1.18	47.39	32.62	5.9	17.87	1.02	13.4	90.43	7.46	163.77	64.96	122.18	19.79	6.84	2.66	3.79	1.18	10.78	2.93	0.43	2.92	6.54	6.08	5.64	2	1	0	0	0	0.04	0.81	0.15	0	0
18	018-CL	INIA_Chile	CHILE	CL	NEW_ZEALAND	NZ	CHILE	CL	LP	Modern	Pre-breeding	Chilean	847.18	53.94	68.85	1.72	45.97	31.75	6.82	3.39	0.85	17.98	90.24	7.99	150.85	70.21	120.51	20.19	1.42	1.42	1.05	1.67	51.76	2.09	0.69	2.86	6.48	6.85	6.47	2.99	0	1	0	0	0	1	0	0	0
19	019-CL	INIA_Chile	CHILE	CL	NEW_ZEALAND	NZ	USA	US	LP	Modern	Breeding	Chilean	895.85	57.17	65.23	1.98	47.51	36.03	7.17	5.63	0.69	18.08	90.38	6.48	154.2	67.8	129.78	21.01	4.24	1.71	1.98	1.26	42.51	2.23	0.2	2.85	6.72	6.87	7.3	2.99	1	1	0	0	0	1	0	0	0
20	020-CL	INIA_Chile	CHILE	CL	NEW_ZEALAND	NZ	CHILE	CL	LP	Modern	Breeding	Chilean	904.94	55.1	69.63	1.53	44.09	32.21	5.35	3.18	0.59	17.18	90.79	8.77	151.8	67.62	128.45	22.64	6.12	2.03	1.05	1.18	45.22	2.38	0.42	2.83	6.65	6.8	6.47	2.99	0	0	0	1	0.04	0.81	0.15	0	0
21	021-CL	INIA_Chile	CHILE	CL	NEW_ZEALAND/AUSTRALIA	NZ/AU	CHILE	CL	LP	Modern	Pre-breeding	Chilean	858.53	54.44	67.62	1.22	44.34	32.88	8.64	6.56	1.52	15.93	90.74	7.94	152.46	67.94	124.28	20.6	1.44	1.42	1.05	1.7	19.34	1.97	0.29	2.84	6.71	7.22	6.88	2	1	0	0	0	0.04	0.81	0.15	0	0
22	022-CL	INIA_Chile	CHILE	CL	NEW_ZEALAND	NZ	CHILE	CL	LP	Modern	Pre-breeding	Chilean	755.43	54.6	69.61	1.3	43.13	30.57	7.93	4.65	1.2	18	90.28	8.24	151.22	66.26	128.86	22.23	1.52	1.46	1.05	1.44	52.24	4.26	0.71	2.92	6	5.34	6.05	2.99	0.747967	0.398374	0.186992	0.154472	0.04	0.81	0.15	0	0
23	023-CL	INIA_Chile	CHILE	CL	NEW_ZEALAND/AUSTRALIA	NZ/AU	CHILE	CL	LP	Modern	Breeding	Chilean	880.93	55.62	66.33	1.64	45.46	31.75	7.31	5.25	1.15	15.84	90.66	7.9	154.79	65.05	113.2	20.19	1.13	1.43	1.06	1.25	10.01	3	0.48	2.87	6.47	6.85	6.88	2.99	0	1	0	0	0.04	0.81	0.15	0	0
24	024-CL	INIA_Chile	CHILE	CL	NEW_ZEALAND	NZ	CHILE	CL	LP	Modern	Pre-breeding	Chilean	848.09	54.14	66.52	1.6	44.6	31.59	6.04	2.53	0.77	15.94	90.55	8.24	160.87	66.96	127.35	23.05	1.15	1.36	1.97	1.17	55.58	4.04	0.2	2.66	6.38	7.58	6.88	2.99	1	0	0	0	1	0	0	0.0508475	0.245763
25	025-CL	INIA_Chile	CHILE	CL	USA	US	NEW_ZEALAND	NZ	LP	Modern	Pre-breeding	Chilean	954.03	52.81	66.89	4.99	43.74	31.38	8.76	6.89	0.82	14.91	90.5	7.72	164.73	69.76	128.13	25.91	1.55	1.44	1.06	1.18	35.28	4.19	0.11	2.88	6.78	7.25	7.71	2.99	1	1	0	0	0	1	0	0	1
26	026-CL	INIA_Chile	CHILE	CL	NEW_ZEALAND	NZ	USA	US	LP	Modern	Pre-breeding	Chilean	856.28	55.86	70.1	0.84	51.74	31.57	8.6	12.77	2.14	13.54	90.36	9.12	158.72	68.32	129.23	21.42	17.15	2.59	1.06	1.25	14	8.61	0.11	2.88	6.84	6.05	6.05	2.99	1	1	0	0	0.04	0.81	0.15	0	0
27	027-CL	INIA_Chile	CHILE	CL	CHILE	CL	CHILE	CL	LP	Historic	Pre-breeding	Chilean	924.36	52.42	65.17	3.05	41.45	30.91	8.51	18.29	2.34	15.58	90.4	7.85	161.9	66.42	110.98	18.97	2.42	1.41	1.51	1.19	19.39	2.39	0.23	2.66	6.67	6.45	6.88	1.01	1	0	0	0	0.04	0.81	0.15	1	0
28	028-US	QION	USA	US	BRAZIL	BR	NEW_ZEALAND	NZ	LP	Historic	Pre-breeding	Foreign	816.76	53.16	62.87	2.93	49.69	34.45	10.23	6.57	1.22	14.93	90.18	6.67	164.13	67.1	113.53	17.75	1.36	1.41	1.52	1.26	51.55	3.05	0.19	2.86	5.89	6.07	6.88	2	1	0	0	0	0.04	0.81	0.15	0	1
29	029-CL	INIA_Chile	CHILE	CL	NEW_ZEALAND	NZ	USA	US	LP	Modern	Pre-breeding	Chilean	872.81	55.89	71.28	0.65	49.48	35.93	9.78	5.18	1.08	14.58	90.55	8.33	158.62	67	133.99	21.83	57.85	2.93	1.07	1.24	34	4.17	0.49	2.83	6.1	5.61	5.64	2.99	1	1	0	0	0	1	0	0	0
30	030-CL	INIA_Chile	CHILE	CL	NEW_ZEALAND	NZ	USA	US	LP	Modern	Pre-breeding	Chilean	796.64	56.21	68.44	0.99	49.59	36.29	6.93	13.41	0.97	15.72	90.46	8.98	156.04	68.32	128.53	20.19	46.43	2.62	1.05	1.2	27.09	4.18	0.29	2.9	6.72	5.71	5.22	2.99	1	1	0	0	1	0	0	0	0
31	031-CL	INIA_Chile	CHILE	CL	NEW_ZEALAND	NZ	USA	US	LP	Modern	Pre-breeding	Chilean	815.16	53.8	69.89	0.99	49.9	36.52	9.22	15.48	1.42	15.22	90.54	8.51	156.2	66.93	122.13	22.64	36.06	2.62	1.06	1.24	18.33	4.18	0.24	2.83	6.44	5.67	5.22	2.99	1	1	0	0	0	1	0	0	0
32	032-CL	INIA_Chile	CHILE	CL	CHILE	CL	CHILE	CL	LP	Historic	Pre-breeding	Chilean	846.29	51.87	65.88	3.05	43.11	29.11	8.07	10.91	1.74	15.77	90.25	7.86	161.42	67.16	103.89	19.38	1.75	1.45	1.97	1.46	26.07	2.23	0.82	2.81	6.39	6.45	6.47	1.01	0.747967	0.398374	0.186992	0.154472	0	1	0	0.0508475	0.245763
33	033-CL	INIA_Chile	CHILE	CL	NEW_ZEALAND	NZ	CHILE	CL	LP	Modern	Breeding	Chilean	835.59	56.69	69.52	1.64	49.76	36.22	7.13	9.3	1.19	16.25	90.36	8.7	153.62	68.09	132.64	20.19	2.05	1.76	1.96	1.7	12.36	2.37	0.25	2.83	6.68	7.67	6.88	2.99	1	0	0	0	0.04	0.81	0.15	0	0
34	034-CL	INIA_Chile	CHILE	CL	NEW_ZEALAND	NZ	USA	US	LP	Modern	Pre-breeding	Chilean	816.07	55.2	70.38	1.03	43.94	30.86	7.49	4.14	2.23	16.66	90.67	8.68	161.93	66.6	126.73	20.19	4.1	2.91	1.06	1.44	26.03	3.84	0.28	2.71	6.74	7.24	6.47	2	1	1	0	0	0.04	0.81	0.15	0	1
35	035-CL	INIA_Chile	CHILE	CL	NEW_ZEALAND	NZ	CANADA	CA	LP	Modern	Pre-breeding	Chilean	850.65	56.44	67.07	2.29	42.18	28.81	9.16	6.41	0.83	12.97	90.52	8.36	163.26	66.15	120.72	24.68	4.15	1.71	1.06	1.24	43.48	4.03	0.49	2.84	6.16	6.09	6.47	2.99	1	0	1	0	0	0	1	0	1
36	036-CL	INIA_Chile	CHILE	CL	NEW_ZEALAND	NZ	CHILE	CL	LP	Modern	Pre-breeding	Chilean	898.59	53.68	70.09	2.29	45.96	34.28	5.41	8.12	1.67	17.4	90.56	8.42	156	66.63	122.85	20.19	4.25	1.76	1.04	1.21	32.74	2.39	0.5	2.87	6.5	6.15	6.05	2	1	1	0	0	0	1	0	0	0
37	037-CL	INIA_Chile	CHILE	CL	NEW_ZEALAND	NZ	USA	US	LP	Modern	Breeding	Chilean	873.09	55.84	69.48	0.96	44.66	31.85	7.51	4.57	1.99	16.59	90.46	8.51	162.13	66.02	128.2	20.6	8.59	2.62	1.05	1.21	16.82	3.18	0.12	2.87	6.77	6.54	6.05	2.99	1	0	0	0	0	1	0	0	1
38	038-CL	INIA_Chile	CHILE	CL	CHILE	CL	CHILE	CL	LP	Historic	Pre-breeding	Chilean	800.6	55.24	70.2	1.53	46.56	34.13	11.81	6.04	1.06	11.87	90.48	7.28	165.26	69.65	130.76	21.01	3.26	1.72	1.06	1.22	23.95	4.26	0.22	2.48	5.91	5.69	6.05	2.99	1	0	0	0	0	1	0	0	0
39	039-CL	INIA_Chile	CHILE	CL	NEW_ZEALAND	NZ	USA	US	LP	Modern	Breeding	Chilean	851.69	57.49	64.72	2.63	49.14	32.91	6.28	9.88	0.82	18.49	90.32	6.61	155.43	68.62	120.74	21.42	1.31	1.43	1.96	1.17	33.45	2.25	0.45	2.88	6.43	6.52	6.05	2.99	1	1	0	0	0	1	0	0	0
40	040-CL	INIA_Chile	CHILE	CL	CHILE	CL	CHILE	CL	LP	Historic	Breeding	Chilean	898.52	53.76	65.73	1.07	45.88	36.57	7.02	8.06	0.83	14.86	90.57	8.23	152.1	67.8	121.11	21.83	1.76	1.41	1.96	1.47	19.03	3.2	0.44	2.86	6.46	7.32	6.88	2.99	1	1	0	0	0	1	0	1	0
41	041-CL	INIA_Chile	CHILE	CL	NEW_ZEALAND	NZ	USA	US	LP	Modern	Pre-breeding	Chilean	856.31	54.71	68.37	1.03	46.41	33.33	8.76	3.92	1.16	16.33	89.93	7.12	156.51	67.39	125.27	20.6	28.92	2.59	1.06	1.19	19.02	4.16	0.74	2.72	6.52	5.66	5.64	2	1	1	0	0	0	1	0	0	0
42	042-CL	INIA_Chile	CHILE	CL	NEW_ZEALAND	NZ	USA	US	LP	Modern	Pre-breeding	Chilean	822.62	55.84	67.66	1.15	50.45	33.18	11.54	3.54	0.79	16.64	90.12	7.36	163.05	67.19	134.49	20.19	12.44	2.31	1.06	1.23	33.72	4.67	0.46	2.54	6.23	6.41	6.88	2	1	1	0	0	0.04	0.81	0.15	0.0508475	0.245763
43	043-CL	INIA_Chile	CHILE	CL	NEW_ZEALAND	NZ	CHILE	CL	LP	Modern	Breeding	Chilean	809.2	54.86	67.59	1.68	47.91	34.76	7.78	5.62	0.69	18.14	90.54	7.75	151.46	68.03	125.25	21.01	4.42	2.34	1.96	1.19	43.39	4.84	0.53	2.85	6.68	6.82	6.88	2.99	0	1	0	0	0	1	0	0	0
44	044-US	QION	USA	US	USA	US	CHILE	CL	LP	Historic	Pre-breeding	Foreign	935.09	52.53	69.71	1.11	49.68	35.06	5.57	6.92	0.66	13.63	90.31	7.37	160.03	66.19	126.39	20.6	3.4	1.72	3.8	1.24	16.88	5.02	0.47	2.73	6.5	6.09	6.05	2	1	0	0	0	0	1	0	0	0
45	045-US	QION	USA	US	NEW_ZEALAND	NZ	USA	US	LP	Historic	Pre-breeding	Foreign	987.79	53.55	69.94	2.36	47.41	36.43	10.61	6.48	0.82	13.96	90.85	9	161.29	67.91	122.86	21.42	4.77	2.01	1.97	1.21	32.84	3.33	0.39	2.69	6.2	6.52	7.3	2.99	0	1	0	1	0	1	0	0.0508475	0.245763
46	046-CL	INIA_Chile	CHILE	CL	NEW_ZEALAND	NZ	USA	US	LP	Modern	Breeding	Chilean	828.64	55.13	69.6	0.88	49.29	32.41	9.89	4.37	1.51	16.68	90.43	8.36	150.31	68.64	122.52	19.79	34.17	2.9	1.05	1.23	15.64	1.73	0.21	2.87	6.59	6.78	6.05	2.99	1	0	1	0	0	1	0	0	0
47	047-CL	INIA_Chile	CHILE	CL	NEW_ZEALAND	NZ	CHILE	CL	LP	Modern	Pre-breeding	Chilean	961.54	56.1	67.17	1.34	45.54	33.17	8	2.91	1.23	14.38	90.45	8.57	159.47	69.85	132.91	22.23	24.32	2.61	1.05	1.45	23.51	5.08	0.4	2.85	6.77	6.06	6.05	2.99	1	1	0	0	0	0	1	0	0
48	048-US	QION	USA	US	CHILE	CL	USA	US	LP	Historic	Pre-breeding	Foreign	917.71	50.41	69.68	1.22	44.56	30.35	6.95	5.6	0.66	17.13	90.48	6.89	161.1	66.48	123.76	16.52	1.57	1.41	1.97	1.49	16.59	2.72	0.19	2.9	6.76	6.83	6.88	1.01	1	0	0	0	0	1	0	0	0
49	049-CL	INIA_Chile	CHILE	CL	NEW_ZEALAND	NZ	USA	US	LP	Modern	Breeding	Chilean	912.76	57.37	65.28	2.44	45.85	32.11	6.1	2.93	0.55	15.48	90.74	8.33	159.45	66.66	125.47	20.6	4.6	2.27	1.05	1.21	12.59	2.17	0.42	2.66	6.66	7.66	7.3	2.99	0	1	0	1	0	1	0	0	0
50	050-CL	INIA_Chile	CHILE	CL	NEW_ZEALAND	NZ	CHILE	CL	LP	Modern	Breeding	Chilean	864.07	55.12	70.14	1.34	45.54	34.93	6.57	3.2	0.85	16.75	90.44	8.05	152.91	65.97	128.92	20.6	2.14	1.39	1.51	1.21	40.8	2.04	0.97	2.83	6.48	6.86	6.88	2.99	0.747967	0.398374	0.186992	0.154472	0	1	0	0	0
51	051-US	QION	USA	US	NEW_ZEALAND	NZ	USA	US	LP	Historic	Pre-breeding	Foreign	896.83	54.11	66.82	1.94	55.34	39.56	13.42	6.35	2.05	15.08	90.36	7.06	162.36	66.88	122.42	18.15	1.29	1.43	1.96	1.17	45.01	2.11	0.24	2.68	6.17	6.83	7.3	2	0	0	1	0	1	0	0	0	1
52	052-CL	INIA_Chile	CHILE	CL	NEW_ZEALAND	NZ	CHILE	CL	LP	Modern	Breeding	Chilean	876.6	56.67	71.74	1.07	49.65	32.33	9.45	3.55	1.23	17.01	90.5	8.86	153.58	67.81	133.89	21.83	4.32	1.71	1.06	1.46	17.06	3.14	0.14	2.87	6.73	6.5	6.88	2.99	1	0	1	0	0	1	0	0	0
53	053-US	QION	USA	US	CHILE	CL	USA	US	LP	Historic	Pre-breeding	Foreign	880.41	51.67	67.09	1.18	43.12	30.38	6.88	3.28	0.92	17.86	90.42	6.55	162.2	65.11	112.55	16.52	6.66	2.02	2.89	1.42	17.05	2.24	0.23	2.74	6.57	6.12	6.47	1.01	1	1	0	0	0	0	1	0	0
54	054-CL	INIA_Chile	CHILE	CL	NEW_ZEALAND	NZ	CHILE	CL	LP	Modern	Breeding	Chilean	887.22	55.98	72.56	1.41	48	36.09	10.56	6.94	1	15.74	90.64	8.19	150.6	66.53	111.07	20.6	1.33	1.4	1.04	1.18	26.02	3.26	0.25	2.76	6.56	7.74	7.3	2.99	1	0	1	0	0	1	0	0	0
55	055-CL	INIA_Chile	CHILE	CL	NEW_ZEALAND	NZ	CHILE	CL	LP	Modern	Breeding	Chilean	861.52	56.14	68.91	1.37	46.92	35.62	8.04	7.56	1.08	16.96	90.51	8.52	151.52	65.89	110.77	19.38	2.48	1.73	1.07	1.23	31.18	2.07	0.71	2.89	6.79	7.3	7.3	2.99	0.747967	0.398374	0.186992	0.154472	0.04	0.81	0.15	0	0
56	056-CL	INIA_Chile	CHILE	CL	NEW_ZEALAND	NZ	CHILE	CL	LP	Modern	Breeding	Chilean	835.64	57.1	65.37	2.06	47.4	34.54	8.62	11.47	0.87	16.71	90.36	9.32	156.15	69.25	135.35	22.64	4.85	2.61	1.96	1.19	25.02	1.88	0.27	2.55	6.42	7.25	7.3	2.5	1	1	0	0	0	1	0	0.0508475	0.245763
57	057-CL	INIA_Chile	CHILE	CL	NEW_ZEALAND	NZ	CHILE	CL	LP	Modern	Breeding	Chilean	981.26	56.68	71.03	1.75	44.16	33.92	9.34	3.31	0.92	14.57	90.46	8.73	160.87	69.08	122.85	21.42	3.56	1.68	1.06	1.45	19.68	2.12	0.27	2.71	6.74	7.22	6.88	2.99	0	1	0	1	0	1	0	0	0
58	058-CL	INIA_Chile	CHILE	CL	NEW_ZEALAND	NZ	CHILE	CL	LP	Modern	Breeding	Chilean	937.25	56.48	69.08	1.49	47.19	35.97	9.07	3.7	0.95	14.07	90.56	8.37	156.16	65.92	128.65	21.42	3.45	2.61	1.05	1.47	14.83	3.45	0.23	2.87	6.59	6.39	6.88	2.99	1	1	0	0	0	1	0	0	0
59	059-CL	INIA_Chile	CHILE	CL	NEW_ZEALAND	NZ	CHILE	CL	LP	Modern	Breeding	Chilean	960.28	55.66	70.78	1.41	45.5	33.77	10.96	4.04	0.89	14.61	90.53	8.32	160.59	69.72	130.45	22.64	2.35	2.28	1.06	1.21	18.67	2.07	0.18	2.92	6.87	6.93	6.88	2.99	1	1	0	0	0	1	0	0	0
60	060-CL	INIA_Chile	CHILE	CL	NEW_ZEALAND	NZ	CHILE	CL	LP	Modern	Pre-breeding	Chilean	883.7	55.46	69.85	1.11	43.11	31.71	9.43	2.89	1.79	14.48	90.6	8.79	160.28	69.69	131.39	21.01	3.97	1.7	1.04	1.43	18.57	1.92	0.22	2.93	6.82	7.66	6.88	2.99	1	1	0	0	0	1	0	0	0
61	061-CL	INIA_Chile	CHILE	CL	NEW_ZEALAND	NZ	CHILE	CL	LP	Modern	Pre-breeding	Chilean	926.6	55.95	71.03	1.68	43.62	30.04	13.04	4.07	1.19	15.09	90.65	7.99	160	68.92	127.17	21.83	3.93	2.03	1.06	1.23	25.83	2.23	0.43	3.01	6.64	7.57	6.88	2	1	1	0	0	0	1	0	0.0508475	0.245763
62	062-CL	INIA_Chile	CHILE	CL	NEW_ZEALAND/AUSTRALIA	NZ/AU	CHILE	CL	LP	Modern	Pre-breeding	Chilean	892.08	57.44	70.64	1.11	43.87	29.87	11.01	4.8	1.91	16.22	90.66	7.59	160.41	66.27	116.36	18.15	0.79	1.41	1.06	1.48	26.42	4.1	0.23	2.85	6.44	7.18	6.88	2	0	0	1	1	0	1	0	0	0
63	063-CL	INIA_Chile	CHILE	CL	NEW_ZEALAND/AUSTRALIA	NZ/AU	CHILE	CL	LP	Modern	Pre-breeding	Chilean	841.2	55.81	70.22	1.34	47.08	33.66	11.68	4.46	0.78	15.62	90.31	7.77	154.63	67.81	119.39	19.38	1.73	1.42	1.05	1.21	18.44	8.93	0.29	2.87	6.69	6.87	6.88	2	0.747967	0.398374	0.186992	0.154472	0.04	0.81	0.15	0	0
64	064-CL	INIA_Chile	CHILE	CL	NEW_ZEALAND/AUSTRALIA	NZ/AU	CHILE	CL	LP	Modern	Pre-breeding	Chilean	854.55	55.23	70.56	1.03	47.09	33.75	14.73	7.29	1.69	15.34	90.39	7.77	156.94	68.03	128.79	16.93	1.35	1.38	1.06	1.69	12.64	3.18	0.42	2.9	6.5	7.22	7.3	2	0	0	0	1	0.04	0.81	0.15	0	0
65	065-CL	INIA_Chile	CHILE	CL	NEW_ZEALAND	NZ	USA	US	LP	Modern	Pre-breeding	Chilean	1035.42	51.72	69.73	1.3	49.72	38.85	10.87	6.06	0.63	12.82	90.64	7.94	159.82	67.27	122.62	25.5	2.17	2.36	2.87	1.44	42.37	2.36	0.45	2.84	6.15	7.29	7.3	2.99	1	1	0	0	0	1	0	0	1
66	066-CL	INIA_Chile	CHILE	CL	NEW_ZEALAND	NZ	USA	US	LP	Modern	Breeding	Chilean	968.66	55.99	69.3	1.41	48.47	36.99	11.12	3.96	0.69	14.86	90.46	8	155.6	68	129.69	20.19	13.39	2.33	1.05	1.17	17.96	2.36	0.1	2.84	6.97	6.82	6.47	2.99	1	1	0	0	0	1	0	0.0508475	0.245763
67	067-CL	INIA_Chile	CHILE	CL	NEW_ZEALAND	NZ	CHILE	CL	LP	Modern	Pre-breeding	Chilean	741.48	55.83	66.1	2.21	52.61	35.06	11.16	7.19	1.93	16.92	90.26	8.26	160.86	67.19	129.13	20.6	2.16	1.43	1.95	1.42	16.73	2.07	0.68	2.53	6.72	6.86	6.47	2	1	1	0	0	0	1	0	0	0
68	068-CL	INIA_Chile	CHILE	CL	NEW_ZEALAND	NZ	CHILE	CL	LP	Modern	Pre-breeding	Chilean	797.57	52.44	69.21	0.88	46.01	31.34	12.03	7.64	2.72	15.78	90.53	8.79	160.08	65.89	112.76	19.79	1.81	1.42	1.97	1.2	12.39	3.21	0.73	2.81	6.36	6.79	6.88	2	1	1	0	0	0	1	0	0	1
69	069-US	QION	USA	US	USA	US	USA	US	LP	Historic	Pre-breeding	Foreign	843.63	49.29	68.23	0.92	43.16	31.45	10.27	7	1.51	17.92	90.59	8.01	153.74	65.84	112.79	19.38	6.35	2.63	2.89	1.96	15.35	2.06	0.34	2.72	6.62	6.52	6.47	2	1	0	0	0	0	1	0	0.0508475	0.245763
70	070-US	QION	USA	US	USA	US	USA	US	LP	Historic	Pre-breeding	Foreign	909.92	50.46	68.06	0.69	44.17	31.87	6.86	8.57	1.3	15.18	90.57	6.89	153.74	67.6	118.52	17.75	2.55	1.4	1.05	1.7	24.34	2.37	0.17	3.01	6.43	7.28	7.3	2	0	0	1	0	0	0	1	0	1
71	071-US	QION	USA	US	USA	US	USA	US	LP	Historic	Pre-breeding	Foreign	828.56	51.44	68.02	0.84	43.54	31.32	7.82	4.38	0.55	14.68	90.58	7.29	153.27	66.29	109.77	18.97	4.69	1.71	1.06	1.67	18.22	2.19	0.2	2.84	6.37	6.87	7.3	2	1	0	0	0	0	1	0	0	1
72	072-CL	INIA_Chile	CHILE	CL	NEW_ZEALAND	NZ	CHILE	CL	LP	Modern	Pre-breeding	Chilean	829.77	56	70.13	2.25	43.37	31.89	6.44	6.02	1.55	17.18	90.48	7.24	158.44	67.54	123.87	20.19	2.41	1.41	1.05	1.21	26.1	3.35	0.2	2.85	6.73	7.3	6.88	2	1	0	0	0	0	1	0	0	0
73	073-CL	INIA_Chile	CHILE	CL	NEW_ZEALAND	NZ	CHILE	CL	LP	Modern	Pre-breeding	Chilean	858.01	55.67	69.72	1.37	43.39	29.85	6.42	6.3	1.96	15.87	90.41	7.26	160.33	66.52	116.31	18.56	1.72	1.43	1.04	1.17	24.21	4.78	0.43	2.88	6.41	6.85	6.88	2	0	0	0	1	0.04	0.81	0.15	0	0
74	074-CL	INIA_Chile	CHILE	CL	NEW_ZEALAND/AUSTRALIA	NZ/AU	CHILE	CL	LP	Modern	Pre-breeding	Chilean	882.58	54.17	67.92	1.6	44.48	30.75	10.32	7.23	0.81	15.39	90.6	8.14	156.59	68.48	117.02	16.93	1.97	1.71	1.04	1.48	13.82	8.26	0.22	3.06	6.84	6.8	7.3	1.01	0.747967	0.398374	0.186992	0.154472	0	1	0	0.0508475	0.245763
75	075-GB	ION	UNITED_KINGDOM	GB	UNITED_KINGDOM	GB	UNITED_KINGDOM	GB	LP	Modern	Pre-breeding	Foreign	891.35	55.82	66.94	0.92	44.54	33.13	9.36	7.05	0.81	14.16	90.34	7.21	164.64	66.38	136.22	27.54	6.25	2.33	1.06	1.68	25.44	3.14	0.37	2.85	6.66	6.4	6.05	2	1	0	1	1	0.04	0.81	0.15	0.0508475	0.245763
76	076-GB	ION	UNITED_KINGDOM	GB	UNITED_KINGDOM	GB	UNITED_KINGDOM	GB	LP	Modern	Pre-breeding	Foreign	756.96	55.69	71.76	2.29	42.17	32.51	10.96	8.21	1.24	11.7	90.53	7.47	159.41	66.77	135.1	23.46	2.79	1.42	1.51	1.5	32.45	2.32	0.96	2.85	6.24	7.35	7.3	2	1	0	1	0	0	1	0	0	0
77	077-GB	ION	UNITED_KINGDOM	GB	UNITED_KINGDOM	GB	UNITED_KINGDOM	GB	LP	Modern	Pre-breeding	Foreign	990.57	55.27	71.44	1.18	44.2	30.03	9.14	5.11	1.06	13.19	90.71	8.43	160.85	67.77	130.09	23.46	8.59	2.29	1.06	1.26	20.98	1.8	0.96	2.87	6.59	7.27	6.88	2.99	1	0	0	0	0.04	0.81	0.15	0	0
78	078-GB	ION	UNITED_KINGDOM	GB	UNITED_KINGDOM	GB	UNITED_KINGDOM	GB	LP	Modern	Pre-breeding	Foreign	947.2	57.34	68.32	1.6	48.26	37.53	11.83	6.18	1.36	14.91	90.44	6.8	163.21	64.6	126.28	20.6	2.03	2	1.96	1.18	27.19	3.21	0.22	2.85	6.64	6.47	6.88	2	1	0	0	0	0.04	0.81	0.15	0	1
79	079-CL	INIA_Chile	CHILE	CL	NEW_ZEALAND	NZ	CHILE	CL	LP	Modern	Breeding	Chilean	970.71	55.67	70.92	1.15	43.43	30.3	9.87	3.28	0.5	14.1	90.55	8.95	160.2	68.66	135.85	21.83	0.63	2.27	1.07	1.17	15.38	3.22	0.12	2.9	6.79	6.9	7.3	2.99	1	1	0	0	0	1	0	0	0
80	080-US	QION	USA	US	USA	US	USA	US	CV	Historic	Pre-breeding	Foreign	682.12	55.61	71.01	0.88	36.05	27.69	12.28	5.14	0.34	17.74	90.72	7.67	164.63	66.96	156.52	29.99	74.68	1.69	1.05	1.68	19.58	5.81	0.24	2.57	6.02	3.61	3.56	2.99	0.747967	0.398374	0.186992	0.154472	0.04	0.81	0.15	0	0
81	081-CA	QION	CANADA	CA	CANADA	CA	CANADA	CA	CV	Modern	Pre-breeding	Foreign	824.6	54.58	70.06	0.73	47.27	35.74	13.75	6.71	0.68	12.64	90.43	8.27	161.06	66.54	134.77	21.42	7.42	2.87	1.51	1.88	7.51	2.39	0.83	2.73	6.27	5.75	5.64	1.01	1	0	0	0	0	1	0	0	0
82	082-AT	QION	AUSTRIA	AT	AUSTRIA	AT	AUSTRIA	AT	CV	Historic	Pre-breeding	Foreign	830.61	53.76	67.37	0.92	48.52	33.85	9.85	3.09	0.61	14.39	90.63	7.31	163.74	66.45	119.2	20.6	2.1	1.4	1.06	1.44	42.57	2.19	0.43	2.67	6.11	6.46	6.88	2.5	1	0	0	0	0	1	0	0	1
83	083-NL	INIA_Chile	NETHERLANDS	NL	NETHERLANDS	NL	NETHERLANDS	NL	CV	Historic	Pre-breeding	Foreign	787.68	53.58	66.89	1.26	42.99	26.49	7.49	3.07	0.41	14.72	90.59	8.7	162.37	67.27	148.51	21.83	35.29	2.9	1.06	1.2	19.08	2.18	0.21	2.87	6.38	5.19	5.22	2	1	0	1	0	0	1	0	0	0
84	084-GB	MTA_GB	UNITED_KINGDOM	GB	UNITED_KINGDOM	GB	UNITED_KINGDOM	GB	CV	Modern	Pre-breeding	Foreign	747.22	56.12	68.38	1.34	44.76	28.64	6.62	2.55	0.5	13.06	90.56	8.27	161.23	65.31	134.94	21.42	16.37	2.57	1.98	1.39	16.27	2.27	0.42	2.7	6.23	6.11	6.05	1.01	1	0	1	0	0	1	0	0	0
85	085-US	INIA_Chile	USA	US	USA	US	USA	US	CV	Historic	Pre-breeding	Foreign	902.74	52.77	67.15	1.11	41.12	24.19	9.49	5.01	0.62	14.92	90.41	6	160.93	66.57	123.2	20.19	2.44	2.29	3.79	1.68	12.58	4.77	0.45	2.85	6.63	5.58	6.47	1.01	1	0	0	0	0	0	1	0	0
86	086-NZ	QION	NEW_ZEALAND	NZ	NEW_ZEALAND	NZ	CANADA	CA	LP	Historic	Pre-breeding	Foreign	812.55	55.15	64.35	1.3	46.72	33.93	9.63	7.93	0.68	12.3	90.3	7.62	165.2	65.85	124.79	21.42	5.12	1.77	1.06	1.71	39.88	2.34	0.22	2.5	5.95	5.75	6.05	2.99	0.747967	0.398374	0.186992	0.154472	0	1	0	0	1
87	087-NZ	QION	NEW_ZEALAND	NZ	NEW_ZEALAND	NZ	NEW_ZEALAND	NZ	CV	Historic	Pre-breeding	Foreign	891.88	55.24	66.8	1.15	45.08	31.71	8.82	4.24	0.57	13.54	90.45	7.67	164.23	64.49	111.65	22.64	2.11	1.39	1.05	1.44	57.1	4.09	0.08	2.86	6.25	5.69	6.05	2.99	0	0	0	1	0.04	0.81	0.15	0	1
88	088-LT	ION	LITHUANIA	LT	LITHUANIA	LT	LITHUANIA	LT	LP	Modern	Pre-breeding	Foreign	912.1	51.55	65.01	3.32	44.7	30.29	8.56	3.63	0.81	13.67	90.17	7.56	156.18	73.43	143.77	21.01	49.42	2.23	1.98	1.88	32.62	2.25	0.11	2.96	6.65	5.74	5.64	2	1	1	0	0	0.04	0.81	0.15	0	1
89	089-FR	MTA_CL	FRANCE	FR	FRANCE	FR	NETHERLANDS	NL	CV	Historic	Pre-breeding	Foreign	982.68	57.37	64.37	1.26	36.61	24.27	5.7	3	0.53	15.49	90.7	8.22	160.9	66.3	129.33	21.42	6.51	2.65	4.72	0.7	26.52	3.28	0.16	2.83	6.73	6.44	6.47	2	1	1	0	0	0	1	0	0	0
90	090-AT	QION	AUSTRIA	AT	AUSTRIA	AT	AUSTRIA	AT	CV	Historic	Pre-breeding	Foreign	920.68	54.61	61.82	4.19	45.08	27.78	5.61	2.76	0.54	15.59	90.06	6.6	157.61	65.06	136.55	21.42	13.07	1.99	1.97	1.5	28.59	1.8	0.22	2.67	6.26	5.61	5.64	2	1	0	0	0	0.04	0.81	0.15	0	0
91	091-AT	MTA_CL	AUSTRIA	AT	AUSTRIA	AT	AUSTRIA	AT	CV	Historic	Pre-breeding	Foreign	600	64.52	96.52	0.38	28.12	23.43	1.15	2.69	0.38	13.81	89.99	7.24	157.5	66.08	145.6	23.87	69.3	2.64	0.14	1.22	25.11	2.26	0.4	2.38	5.74	4.52	4.39	2	1	1	0	0	0	1	0	0	0
92	092-DE	GROWERS_CL	GERMANY	DE	GERMANY	DE	GERMANY	DE	CV	Historic	Pre-breeding	Foreign	874.65	56.13	67.86	1.83	38.2	24.49	5.06	2.88	0.57	14.36	90.44	7.26	158.54	69.85	140.86	22.64	8.31	1.98	1.97	1.94	13.81	2.17	0.14	2.81	6.59	5.95	6.05	2	1	0	1	0	0	1	0	0	0
93	093-DE	MTA_DE	GERMANY	DE	GERMANY	DE	GERMANY	DE	CV	Historic	Pre-breeding	Foreign	942.17	55.52	68.72	0.99	41.8	32.18	7.37	4.53	1.69	16.5	90.57	8.75	162.16	67.91	121.54	20.19	2.15	1.42	1.05	1.25	16.43	4.1	0.43	2.86	6.81	7.37	6.88	2.99	1	1	0	0	0	1	0	0	1
94	094-DE	MTA_DE	GERMANY	DE	GERMANY	DE	SWEEDEN	SE	CV	Historic	Pre-breeding	Foreign	886.94	54.41	66.91	1.11	42.26	27.29	7.69	5.03	1.56	14.04	90.51	8.89	162.24	66.56	129.88	21.42	24.51	2.96	1.06	1.16	22.69	6.06	0.18	2.87	6.44	5.71	5.64	2.99	1	0	0	0	0	1	0	0	0
95	095-US	QION	USA	US	USA	US	USA	US	LP	Modern	Pre-breeding	Foreign	820.59	51.91	66.61	1.3	45.91	30.53	11.28	7.65	0.58	17.99	90.49	8.17	146.12	69.67	129.83	20.6	15.49	2.66	1.99	1.73	15.92	3.21	0.24	2.85	6.71	6.07	6.05	2.99	0	0	1	0	0	0	1	0	1
96	096-DE	QION	GERMANY	DE	CZECH_REPUBLIC	CZ	GERMANY	DE	CV	Historic	Pre-breeding	Foreign	929.04	54.5	63.76	1.75	41.25	25.43	6.17	4.39	0.36	14.15	90.62	8.5	159.41	69.92	123.44	21.83	3.79	2.01	1.96	1.44	13.16	4.09	0.48	2.99	6.61	7.23	6.88	2	1	0	0	0	0.04	0.81	0.15	0	0
97	097-AU	QION	AUSTRALIA	AU	CANADA	CA	AUSTRALIA	AU	CV	Historic	Pre-breeding	Foreign	797.71	54.03	64.35	2.59	48.25	33.54	23.56	5.27	1.07	13.09	90.46	7.85	160.15	69.11	131.66	18.15	89.4	2.85	2.43	1.68	27.87	1.82	1.13	2.74	6.38	4.88	4.39	2.99	1	0	0	0	0	1	0	0	0
98	098-US	QION	USA	US	USA	US	USA	US	LP	Modern	Breeding	Foreign	842.01	55.25	68.72	1.03	43.55	27.61	8.71	6.02	0.48	14.51	90.43	7.54	150.31	68.06	131.28	21.42	34.58	2.34	1.97	1.18	17.97	2.2	0.17	2.55	6.58	6.46	6.05	2	1	0	0	0	0	0	1	0	0
99	099-US	QION	USA	US	USA	US	USA	US	LP	Modern	Breeding	Foreign	929.45	54.47	67.82	1.11	43.83	32.43	5.95	3.86	0.37	14.59	90.72	8.14	157.11	66.99	124.65	20.19	4.36	2.35	1.97	1.45	33.46	2.05	0.23	2.85	6.8	7.28	6.88	2	0	0	0	1	0	1	0	0	0
100	100-UY	QION	URUGUAY	UY	URUGUAY	UY	USA	US	CV	Modern	Pre-breeding	Foreign	596.57	45.99	53.68	2.1	40.13	31.57	8.18	11.6	3.51	21.15	90.01	7.15	139.67	68.83	136.81	19.38	16.92	2.05	1.97	1.95	24.8	4.1	0.2	2.67	5.84	5.26	4.81	2	1	0	0	0	0.04	0.81	0.15	0	0
101	101-AR	QION	ARGENTINA	AR	UNKNOWN	na	UNKNOWN	na	CV	Modern	Pre-breeding	Foreign	1033.59	55.13	65.91	2.71	42.71	30.51	6.71	11.25	0.81	13.09	90.4	6.92	160.76	66.12	129.02	23.05	4.4	2.57	1.97	1.21	12.68	2.03	0.41	2.84	6.39	6.06	6.88	2	1	1	0	0	0	0	1	0.0508475	0.245763
102	102-CL (Júpiter INIA)	INIA_Chile	CHILE	CL	CHILE	CL	CHILE	CL	CV	Historic	Pre-breeding	Chilean	821.64	55.48	67.46	2.17	41.62	30.57	6.19	7.5	1.16	17.93	90.48	7.68	158.71	67.02	110.26	16.52	0.48	1.38	1.98	1.38	49.9	3.25	0.32	2.77	6.65	6.98	6.88	1.01	1	0	0	0	0	1	0	0	0
103	103-US	QION	USA	US	USA	US	USA	US	CV	Historic	Pre-breeding	Foreign	656.67	52.19	66.74	1.94	39.03	26	17.38	17.01	1.94	15.67	90.44	8.4	152.68	69.59	161.35	23.87	84.98	2.55	1.99	1.94	48.54	3.04	0.34	2.76	6.03	3.69	4.39	2	1	0	0	0	0	1	0	0	0
104	104-DE	MTA_DE	GERMANY	DE	GERMANY	DE	GERMANY	DE	CV	Modern	Pre-breeding	Foreign	915.1	56.44	68.61	1.07	44.68	29.46	11.12	7.96	0.54	14.56	90.54	8.73	156.14	69.31	125.52	21.83	12.46	1.99	1.07	1.27	25.64	4.8	0.15	2.72	6.52	6.5	6.47	2.99	0	1	0	1	0	1	0	0	0
105	105-BR	QION	BRAZIL	BR	BRAZIL	BR	BRAZIL	BR	LP	Modern	Pre-breeding	Foreign	730.69	53.91	68	1.22	46.92	33.87	13.17	3.4	0.56	14.33	90.08	7.2	150.86	67.38	123.43	17.34	79.3	2.91	2.89	1.23	29.36	3.72	0.15	2.85	6.52	5.96	4.39	2.99	0	0	0	1	0	1	0	0.0508475	0.245763
106	106-US	QION	USA	US	SWEEDEN	SE	UNKNOWN	na	CV	Historic	Pre-breeding	Foreign	755.48	50.03	66.1	2.82	43.59	27.78	15.64	6.28	1.12	14.85	90.3	6.8	159.04	70.37	165.12	29.99	91.45	2.58	1.98	1.47	31.37	3.91	0.7	2.88	6.22	4.45	4.39	2	1	0	0	0	0	1	0	0	1
107	107-CA	MTA_CA	CANADA	CA	CANADA	CA	CANADA	CA	CV	Historic	Breeding	Foreign	913.3	57.2	68.33	1.26	46.03	30.28	8.49	3.47	0.61	14.43	90.63	8.56	155.95	68.02	130.24	20.6	12.82	2.04	1.06	1.47	9.09	5.01	0.38	2.91	6.87	6.56	6.47	2.99	0	1	0	1	0.04	0.81	0.15	0.0508475	0.245763
108	108-CL (Llaofén INIA)	INIA_Chile	CHILE	CL	USA	US	NETHERLANDS	NL	CV	Historic	Pre-breeding	Chilean	967.92	53.42	63.11	1.79	43.17	26.26	5.46	5.9	0.88	16.54	90.31	7.26	164.12	65.32	137.73	21.01	1.63	1.44	1.03	1.69	19.22	2.46	0.77	2.87	6.71	6.11	6.05	1.01	1	0	0	0	0	1	0	0	0
109	109-CA (Marion)	QION	CANADA	CA	CANADA	CA	CANADA	CA	CV	Historic	Pre-breeding	Foreign	696.28	54.33	66.51	0.84	47.72	32.46	16.14	18.42	0.95	14.92	90.67	8.49	154.75	73.37	166.31	24.27	79.51	2.62	1.06	1.45	20.15	5.08	0.28	2.83	6.16	5.59	4.81	2.99	1	0	0	0	0.04	0.81	0.15	1	0
110	110-US	QION	USA	US	USA	US	USA	US	LP	Modern	Pre-breeding	Foreign	827.66	55.69	67.16	0.99	47.24	34.11	7.51	6.26	1.14	14.58	90.5	8.6	149.33	66.89	132.11	19.38	16.72	2.34	1.96	1.49	21.56	11.44	0.76	2.68	6.54	5.62	6.05	2	1	0	0	0	0	1	0	0	1
111	111-US	INIA_Chile	USA	US	USA	US	USA	US	CV	Historic	Pre-breeding	Foreign	841.63	53.15	64.72	2.44	42.03	28.32	4.16	2.32	0.65	14.87	90.75	8.43	162.35	66.53	137.39	21.42	69.37	2.02	1.05	1.48	29.86	3.08	0.65	2.85	6.57	5.3	5.22	2	1	0	1	0	0	1	0	0	1
112	112-CL	INIA_Chile	CHILE	CL	USA	US	CANADA	CA	CV	Historic	Pre-breeding	Chilean	834.68	55.64	72.49	1.03	44.67	33.3	8.2	10.17	0.75	15.33	90.45	7.02	160.56	66.4	128.36	21.42	9.66	2.6	3.35	1.24	27.36	2.95	0.19	2.71	5.96	6.4	6.05	2	1	1	0	0	0	0	1	0	0
113	113-US	QION	USA	US	USA	US	USA	US	CV	Historic	Pre-breeding	Foreign	805.06	52.67	69.11	1.83	41.98	30.1	7.89	2.15	0.68	13.33	90.69	8.73	151.86	69.69	137.22	23.05	17.58	2.26	1.97	1.7	26.1	6.8	0.63	2.83	6.43	6.42	6.05	2	1	0	0	0	0.04	0.81	0.15	0	0
114	114-CA	QION	CANADA	CA	CANADA	CA	CANADA	CA	LP	Modern	Pre-breeding	Foreign	720.5	55.76	68.95	0.99	45.39	33.7	8.27	2.24	0.55	12.8	90.54	7.95	163.23	67.9	140.49	23.05	3.46	2.05	1.97	1.49	24.89	4.23	0.51	2.87	6.42	6.07	6.05	2	1	0	0	0	0	0	1	0	0
115	115-US	QION	USA	US	USA	US	USA	US	LP	Historic	Pre-breeding	Foreign	796.46	54.37	62.04	3.92	39.66	26.65	5.72	11.18	1.32	18.43	90.58	7.11	156.94	68.56	108.76	19.38	13.06	1.98	1.98	1.23	25.11	3.96	0.22	2.54	5.91	6.11	6.05	2	0	0	0	1	0.04	0.81	0.15	0	1
116	116-CL	MTA_CL	CHILE	CL	CANADA	CA	CZECH_REPUBLIC	CZ	CV	Historic	Pre-breeding	Chilean	745.1	56.24	67.33	1.83	46.34	28.54	7.37	4.06	0.51	16.66	90.48	7.06	161.75	68.62	127.44	18.56	34.82	2.62	1.96	1.17	11.39	3.27	0.16	2.86	6.48	6.03	5.64	1.01	1	1	0	0	0	0	1	0	1
117	117-CL	MTA_CL	CHILE	CL	UNKNOWN	na	UNKNOWN	na	CV	Historic	Pre-breeding	Chilean	845.32	55.64	70.29	1.3	40.18	29.91	10.45	5.06	0.83	16.23	90.48	7.17	157.3	66.8	126.59	18.97	0.55	1.31	1.06	1.63	33.79	3.17	1.63	2.88	6.45	6.49	6.47	1.01	0	1	0	0	0.04	0.81	0.15	0	0
118	118-CL	MTA_CL	CHILE	CL	UNKNOWN	na	UNKNOWN	na	CV	Modern	Pre-breeding	Chilean	843.2	52.12	66.39	1.34	49.5	35.33	10.34	5.56	0.94	15.27	90.23	8.38	158.01	67.33	136.96	22.64	4.73	1.76	1.51	1.68	24.58	2.4	0.23	2.85	6.16	5.7	6.47	2.99	0.747967	0.398374	0.186992	0.154472	0	0	1	0	0
119	119-CL	MTA_CL	CHILE	CL	USA	US	NETHERLANDS	NL	CV	Historic	Pre-breeding	Chilean	885.45	54.42	66.8	1.75	40.95	27.71	7.02	4.15	0.85	15.53	90.56	7.01	160.83	66.76	126.63	18.56	1.58	1.42	2.88	1.21	18.16	2.25	0.22	2.85	6.24	6.05	6.47	1.01	1	1	0	0	0.04	0.81	0.15	0	0
120	120-CL (Rubia Corriente)	GROWERS_CL	CHILE	CL	UNKNOWN	na	UNKNOWN	na	LR	Historic	Pre-breeding	Chilean	718.95	48.43	65.56	0.96	47.37	33.52	22.78	2.5	0.57	16.64	90.93	7.66	161.27	69.15	150.7	23.87	90.44	2.63	3.79	1.23	14.1	3.8	0.5	2.71	6.01	4.46	4.39	2	1	0	0	0	0.04	0.81	0.15	0	0
121	121-US	INIA_Chile	USA	US	USA	US	USA	US	CV	Historic	Pre-breeding	Foreign	866.61	52.67	65.34	1.53	41.14	28.72	8.2	4.85	0.6	16.2	90.62	7.89	153.5	66.49	118.99	17.75	6.87	2.6	2.44	1.51	17.04	3.02	0.46	2.69	6.46	6.44	6.47	2	1	0	0	0	0	0	1	1	0
122	122-US	QION	USA	US	USA	US	USA	US	LP	Modern	Pre-breeding	Foreign	712.51	56.39	71.31	0.92	45.45	34.78	9.76	8.74	0.76	14.45	90.52	8.37	150.73	66.91	133.26	19.79	28.48	2.57	1.51	1.7	32.09	2.02	0.4	2.74	6.63	4.87	5.64	2	0	0	1	0	0	1	0	0	0
123	123-GB	MTA_GB	UNITED_KINGDOM	GB	UNITED_KINGDOM	GB	UNITED_KINGDOM	GB	CV	Modern	Pre-breeding	Foreign	908.35	54.5	71.39	0.96	46.58	35.27	9.4	4.83	0.52	14.07	90.21	7.89	159.48	65.27	126.99	22.23	12.95	2.04	1.05	1.46	25.77	2.32	0.3	2.67	6.42	6.09	6.05	2	1	0	1	0	0	1	0	0	1
124	124-CA	MTA_CA	CANADA	CA	CANADA	CA	USA	US	CV	Historic	Pre-breeding	Foreign	872.61	54.45	66.49	1.45	48.73	35.42	14.44	12.29	1.2	14.15	90.39	8.57	161.53	64.42	138.18	24.27	35.44	2.6	1.07	1.28	32.71	6.88	0.16	2.71	6.52	5.68	5.64	2.99	1	0	0	0	0	1	0	0	0
125	125-CA	MTA_CA	CANADA	CA	CANADA	CA	CANADA	CA	CV	Modern	Breeding	Foreign	887.09	54.1	67	1.45	42.67	32.89	4.14	4.57	0.32	17.46	90.54	8.2	159.38	66.55	134.12	24.27	4.17	2.08	1.97	1.45	34.64	3.22	0.2	2.88	5.97	6.51	6.47	2.99	1	0	0	1	0	1	0	0	0
126	126-NZ (Supernova INIA)	QION	NEW_ZEALAND	NZ	AUSTRALIA	AU	NEW_ZEALAND	NZ	CV	Modern	Breeding	Foreign	863.78	56.53	70.38	2.14	46.93	35.86	9.11	4.51	0.77	14.18	90.59	7.95	156.2	66.5	125.18	20.6	9.08	1.97	1.06	1.96	20.19	4.11	0.2	2.81	6.61	6.81	6.47	2.99	0	1	1	0	0	1	0	0	0
127	127-NZ	QION	NEW_ZEALAND	NZ	AUSTRALIA	AU	NEW_ZEALAND	NZ	CV	Modern	Pre-breeding	Foreign	818.63	56.43	69.13	1.37	46.47	33.43	9.85	4.08	0.92	14.01	90.54	8.43	156.12	66.52	129.44	23.05	2.39	1.47	1.06	1.42	7.47	3.24	0.17	2.9	6.85	6.96	6.88	2.99	0	1	1	0	0	1	0	0	0
128	128-CA (Urano INIA)	INIA_Chile	CANADA	CA	CANADA	CA	CANADA	CA	CV	Historic	Pre-breeding	Foreign	735.41	57.74	71.11	1.03	46.2	36.39	6.26	1.82	0.83	13.52	90.62	8.54	159.18	68.67	145.66	22.64	79.14	2.58	2.89	1.4	14.28	3.31	0.11	2.89	6.31	6.17	5.64	2.99	0	1	1	0	0	1	0	0	0
129	129-BR	QION	BRAZIL	BR	BRAZIL	BR	BRAZIL	BR	CV	Historic	Pre-breeding	Foreign	680.79	53.74	66.48	1.64	44.8	31.72	10.43	3.61	0.93	21.35	90.7	7.58	138.4	67.4	97.27	16.93	4.66	1.75	1.96	1.46	9.18	3.95	0.73	2.87	5.37	4.46	5.64	2.99	0	0	1	0	0	1	0	0	1
130	130-AU	QION	AUSTRALIA	AU	AUSTRALIA	AU	USA	US	CV	Historic	Pre-breeding	Foreign	817.79	53.77	69.41	1.49	53.71	36.99	9.94	20.78	2.02	15.03	90.11	7.28	141.69	69.8	118.18	18.15	26.23	2.61	2.43	1.44	21.62	4.87	0.09	2.86	6.22	6.07	6.05	2.99	1	0	0	0	0.04	0.81	0.15	0	0
131	131-CL	INIA_Chile	CHILE	CL	CHILE	CL	CHILE	CL	CV	Historic	Pre-breeding	Chilean	840.01	54.21	67.21	1.07	49.8	32.04	9.63	2.95	0.98	15.56	90.75	8.12	156.54	70.41	152.7	22.23	45.64	2.63	2.88	1.67	25.23	7.7	0.44	2.87	6.45	5.62	5.22	2	1	0	0	0	0	1	0	0	1
132	132-NL	MTA_CL	NETHERLANDS	NL	NETHERLANDS	NL	NETHERLANDS	NL	CV	Historic	Pre-breeding	Foreign	865.17	54.28	62.79	1.79	38.97	26.8	4.94	1.39	0.57	15.91	90.67	7.84	164.57	66.68	135.32	22.23	45.54	2.62	1.05	1.94	26.03	4.05	1.2	2.87	6.45	4.8	4.81	2	1	0	0	0	0	0	1	0	1
LP: pure line, CV: cultivar, LR: land race
[truncated: 74 more columns]

## Sheet: Table_S3
Table S3. Significant partial associations not detected with the Pearson´s correlation analysis.
N	Pairs	Correlation		t	P - value
		Linear	Partial
1	Agronomic score at doughty grain x P. syringae	-0.13	-0.22	-2.32	0.022
2	Agronomic score at tillering x panicle type	-0.05	-0.29	-3.04	0.003
3	Broken grains x groat dry matter content	0.11	0.21	2.23	0.028
4	Groat content x thousand dehulled grain weight	0.08	0.19	1.99	0.049
5	Groat content x thousand hulled grain weight	-0.12	-0.26	-2.8	0.006
6	Grain yield x groat fat content	0.03	-0.22	-2.25	0.027
7	Grain yield x hectolitre weight	0.08	-0.21	-2.21	0.03
8	Grain yield x lodging severity	-0.16	0.24	2.49	0.014
9	Grain yield x panicle type	0.08	0.29	3.15	0.002
10	Hull color x hull staining	-0.07	-0.26	-2.71	0.008
11	Heading days x hull staining	-0.17	-0.23	-2.42	0.017
12	Hull staining x groat protein content	0.02	-0.24	-2.56	0.012
13	Lodging percentage x groat dry matter content	0.02	0.2	2.07	0.041
14	Lodging percentage x hulled grains after peeling	-0.1	0.27	2.83	0.006
15	Lodging percentage x hull staining	0.07	-0.23	-2.41	0.018
16	Plant Height at tillering x hulled grains after peeling	0.13	0.23	2.4	0.018
17	Panicle type x low severity groat staining	-0.05	-0.22	-2.27	0.026
18	Thousand hulled grain weight x groat dry matter	-0.1	-0.2	-2.09	0.039

## Sheet: Table_S4
Table S4. Description of PCA dimensions explaining the phenotypic clusters.
Cluster	Variance test	Mean in category	Overall mean	SD in category	Overall SD	P-value
Clust_1
Dim.1	-8.66042	-5.83485	-3.59913e-15	1.84542	2.20773	4.70012e-18
Clust_2
Dim.2	7.50582	1.20922	-1.60687e-13	0.956574	1.76192	6.10448e-14
Dim.4	3.52741	0.440889	-1.48264e-13	1.04552	1.36696	0.000419648
Clust_3
Dim.1	4.59227	0.985312	-3.59913e-15	1.13219	2.20773	4.38449e-06
Dim.4	-3.24779	-0.431462	-1.48264e-13	1.03835	1.36696	0.00116305
Dim.2	-6.97459	-1.19428	-1.60687e-13	1.32348	1.76192	3.06766e-12
SD: standard deviation

## Sheet: Table_S5
Table S5. Description of variables explaining the phenotypic clusters.
Clusters	v.test	Mean in category	Overall mean	sd in category	Overall sd	p.value	Trait status regarding oat-food breeding
Clust_1
LP	8.56135	76.214	15.3904	20.9057	23.2802	1.11557e-17	Unfavorable
PHM	5.77199	148.398	128.064	13.7435	11.5438	7.83415e-09	Unfavorable
BG	5.40065	14.465	9.01538	6.2273	3.30656	6.63997e-08	Unfavorable
LS	3.21857	2.545	2.03076	0.370628	0.523554	0.00128834	Unfavorable
PL	3.10296	23.256	21.0563	4.13497	2.32298	0.00191594	Favorable
PHT	2.43396	68.622	67.4621	2.19939	1.56155	0.0149346	Unfavorable
HC	2.27398	2.201	1.64773	1.27939	0.797276	0.0229673	Unfavorable
TWD	-2.43372	29.535	31.9461	3.68812	3.24643	0.0149443	Unfavorable
HW	-2.66027	52.813	54.5656	4.87464	2.15881	0.00780779	Unfavorable
TWH	-3.24477	41.424	45.0348	6.23549	3.64654	0.00117544	Unfavorable
VS	-3.55409	2.659	2.79901	0.207482	0.129093	0.000379284	Unfavorable
AST	-4.87833	6.005	6.45462	0.366067	0.302017	1.06988e-06	Unfavorable
GY	-6.68449	690.228	853.58	60.7588	80.0779	2.31724e-11	Unfavorable
ASD	-6.81937	4.526	6.32955	0.907923	0.866639	9.1438e-12	Unfavorable
ASM	-7.96866	4.308	6.30674	0.407843	0.821915	1.60399e-15	Unfavorable
Clust_2
GF	6.92822	8.32857	7.90129	0.482694	0.67449	4.26156e-12	Unfavorable
PL	4.17247	21.9425	21.0563	1.6052	2.32298	3.01312e-05	Favorable
PT	4.07773	2.60508	2.35258	0.539673	0.677221	4.54773e-05	Favorable
LS	4.02937	2.22365	2.03076	0.429885	0.523554	5.59267e-05	Unfavorable
GD	3.74847	90.5421	90.4805	0.140375	0.179751	0.000177917	Unfavorable
PHM	3.39023	131.643	128.064	6.73229	11.5438	0.000698341	Unfavorable
GY	3.27875	877.587	853.58	69.7314	80.0779	0.00104269	Favorable
AST	3.16069	6.5419	6.45462	0.232937	0.302017	0.00157394	Favorable
HW	2.77801	55.114	54.5656	1.45943	2.15881	0.0054692	Favorable
PHT	2.1863	67.7743	67.4621	1.56876	1.56155	0.0287935	Unfavorable
HC	-2.03732	1.49921	1.64773	0.681008	0.797276	0.0416175	Favorable
BY	-2.13217	0.340794	0.394167	0.220082	0.273767	0.032993	Favorable
HG	-2.15607	1.45714	1.60992	0.672171	0.774977	0.0310783	Favorable
DA	-2.42722	22.9741	25.5112	8.46172	11.4316	0.015215	Favorable
GSH	-2.69345	0.916032	1.05083	0.435024	0.547353	0.0070717	Favorable
GSL	-2.92083	5.28079	6.32485	3.13043	3.9093	0.00349105	Favorable
GP	-4.16965	14.79	15.433	1.32756	1.68641	3.05069e-05	Unfavorable
Clust_3
ASM	3.94717	6.62203	6.30674	0.506386	0.821915	7.90817e-05	Favorable
GP	3.80008	16.0558	15.433	1.6762	1.68641	0.000144651	Favorable
GSH	2.55246	1.18661	1.05083	0.534566	0.547353	0.0106966	Unfavorable
GSL	2.43285	7.24915	6.32485	3.98401	3.9093	0.0149803	Unfavorable
HG	2.38193	1.78932	1.60992	0.83785	0.774977	0.0172224	Unfavorable
DA	2.36344	28.1369	25.5112	13.7203	11.4316	0.0181062	Unfavorable
ASD	2.3297	6.52576	6.32955	0.629447	0.866639	0.0198223	Favorable
GD	-3.20839	90.4244	90.4805	0.165931	0.179751	0.0013348	Unfavorable
PHT	-3.49184	66.9322	67.4621	1.18104	1.56155	0.000479711	Favorable
PT	-4.4634	2.05881	2.35258	0.718155	0.677221	8.06695e-06	Unfavorable
LP	-4.77143	4.59509	15.3904	6.58718	23.2802	1.82921e-06	Favorable
LS	-5.76103	1.73763	2.03076	0.47135	0.523554	8.36037e-09	Favorable
PL	-5.84327	19.7371	21.0563	1.73913	2.32298	5.11869e-09	Unfavorable
GF	-6.3778	7.48322	7.90129	0.581991	0.67449	1.79647e-10	Favorable
PHM	-6.47791	120.797	128.064	9.00888	11.5438	9.29999e-11	Favorable

## Sheet: Table_S6
Table S6. Genetic gain of selected 26 oat genotypes applying the multi-trait genotype–ideotype distance index according to the breeding goals for conventional food-oats in Chile.
Variable	Factor	Xo	Xs	SD	SDperc	h2	SG	SG (%)	Sense	Goal
Grain yield (g · m-2)	FA1	853.58	881.855	28.2755	3.31258	0.467575	13.2209	1.54888	increase	100
Height at maturity (cm)		128.064	126.818	-1.24645	-0.973298	0.884689	-1.10272	-0.861067	decrease	100
Panicle lenght (cm)		21.0568	21.2929	0.236067	1.1211	0.815894	0.192606	0.914695	increase	100
Lodging percentage (%)		15.3902	6.36344	-9.02671	-58.6525	0.890363	-8.03705	-52.222	decrease	100
Lodging severity (1-5 rating)		2.0303	1.92617	-0.104131	-5.12883	0.599037	-0.0623782	-3.07236	decrease	100
Agronomic score at doughty grain(1-10 rating)		6.32955	6.98274	0.653193	10.3197	0.801087	0.523265	8.26702	increase	100
Agronomic score at maturity (1-10 rating)		6.30682	6.78663	0.479816	7.6079	0.830424	0.398451	6.31778	increase	100
Thousand hulled grains weight (g)	FA2	45.1789	46.3834	1.20453	2.66613	0.88787	1.06947	2.36718	increase	100
Thousand dehulled grains weight (g)		31.9461	33.6816	1.73543	5.43237	0.940962	1.63297	5.11165	increase	100
Broken grains after peeling (%)		9.01515	7.98217	-1.03298	-11.4583	0.891716	-0.921128	-10.2176	decrease	100
Low severity groat staining (%)	FA3	6.3247	5.47618	-0.848518	-13.416	0.877318	-0.74442	-11.7701	decrease	100
Hihg severity groat staining (%)		1.05061	0.866539	-0.184067	-17.5201	0.690097	-0.127024	-12.0906	decrease	100
Pseudomonas syringae (%)		3.46591	2.71424	-0.751666	-21.6874	0.376389	-0.282919	-8.1629	decrease	100
Plant height at tillering (cm)	FA4	67.4621	67.4882	0.0260713	0.0386458	0.30208	0.00787563	0.0116741	decrease	0
Vigor score (1-4 rating)		2.79924	2.80134	0.00209272	0.0747601	0.335591	0.000702297	0.0250888	increase	100
Agronomic score at tillering (1-10 rating)		6.45455	6.62307	0.168522	2.6109	0.539421	0.0909043	1.40838	increase	100
Groat content (%)	FA5	67.8027	68.2068	0.404159	0.596082	0.80945	0.327147	0.482498	increase	100
Hulled grains after peeling (%)		1.62197	1.51513	-0.10684	-6.58708	0.756658	-0.0808417	-4.98417	decrease	100
Drechslera avenae (%)		25.5114	25.188	-0.323371	-1.26756	0.699511	-0.226201	-0.886669	decrease	100
Groat protein (%)	FA6	15.4328	16.1433	0.710507	4.60387	0.922895	0.655723	4.24889	increase	100
Heading days (d)		157.75	154.821	-2.92934	-1.85695	0.955258	-2.79828	-1.77387	decrease	100
Hull staining (0-1 rating)	FA7	1.4053	1.32842	-0.0768838	-5.47098	0.498149	-0.0382996	-2.72536	decrease	100
Barley yellow dwarf virus (%)		0.393939	0.340414	-0.0535253	-13.5872	0.49758	-0.0266331	-6.76071	decrease	100
Hetolitre weight (kg · hL-1)	FA8	54.484	55.7703	1.2863	2.36088	0.895079	1.15134	2.11317	increase	100
Hull color (1-5 rating)		1.64773	1.42402	-0.223703	-13.5765	0.914976	-0.204683	-12.4222	decrease	100
Groat dry matter (%)	FA9	90.4804	90.5212	0.0407784	0.0450688	0.807239	0.0329179	0.0363813	increase	100
Groat fat (%)		7.9008	8.18377	0.282977	3.58163	0.883113	0.249901	3.16298	decrease	0
Panicle type (1-3 rating)		2.35606	2.89948	0.543418	23.0647	0.992027	0.539086	22.8808	increase	100
Selection intensity of 20%, Xo: overall mean, Xs: mean in the selected group, SD: selection differential,
h2m: intra-mean heritability, and SG: selection gain. 0 and 100 indicate lack and achievement of genetic advance, respectively.
A selection intensity of five percent was used.

## Sheet: Table_S7
Table S7. Outcomes of Pairwise Shannon Analysis for [0,1] Scaled Diversity, D'(AP),
	POP1	POP2
POP1	0	0.760379	POP1
POP2	0.239621	0	POP2
	POP1	POP2
Pairwise Population Matrix of [0,1] Scaled Diversity, D'(AP), Values Below Diagonal and [0,1] Scaled Overlap, O'=1-D'(AP), Values above Diagonal for Total
[0,1] Scaled Diversity, D'(AP), values below the diagonal. [0,1] Scaled Overlap, O'=1-D'(AP), values above the diagonal.
For Probability, P(rand >= data), refer to the SHAP worksheet, noting that for all transforms of sH(AP) [e.g. e^sH(AP), D'(AP), O'(AP)], the same probability estimates apply.

## Sheet: Table_S8
Table S8. Output of analysis of molecular variance AMOVA and F statistic with the 132 oat genotypes for the structure subpopulations.
Source of variation	df	SS	MS	Est. Var.	%	F-Statistics	Value	P
Among Populations	1	80.59	80.59	0.57	11	FST	0.11	0.001
Among Individuals	130	1066.61	8.2	3.81	77	FIS	0.87	0.001
Within Individuals	132	77	0.58	0.58	12	FIT	0.88	0.001
Total	263	1224.2		4.96	100
Df: degrees of freedom, SS: sum of squares, MS: mean squares, %: percentage of variance contribution
to the total genetic variance. P: probability with 999 standard permutation across the full data set. FST, FIS,
and FIT: among populations, among individuals, and within individuals fixation indexes, respectively.

## Sheet: Table_S9
Table S9. Traits heritability in other studies
Trait	H2	Genotypes (N)	Germplasm description	Authors
Heading days	0.46-0.68	165	4 parents, 74 and 87 families in F3 generation from two differente crosses	Mazurkievicz et al., 2019
	0.62**	327	327 Nordic inbreed lines and cultivars	Haikka et al., 2020
	0.85	35	7 parents, and 28 F1 plants in a dialel design	Chaunan and Singh, 2019
	0.91	132	Diverse origin oat genotypes	Mathias et al.
	0.96	44	44 forage oats	Vanjare et al., 2021
	0.99	48	48 oats	Premkumar et al., 2017
	0.95	50	50 oats from different species	Kumari et al., 2017
	0.94	260	Black, husked and hulled oats of diverse origin	Leišová-Svobodová et al., 2019
Plant height at maturity	0.50-0.73	614	Parents, and 4 biparental F2 populations	Sürek and Valentine, 1996
	0.67	14	14 black oat populations collected in farms	Meira et al., 2019
	0.69	132	Diverse origin oat genotypes	Mathias et al.
	0.70**	327	327 Nordic inbreed lines and cultivars	Haikka et al., 2020
	0.75	50	50 oats from different species	Kumari et al., 2017
	0.94	48	48 oats	Premkumar et al., 2017
	0.98	35	7 parents, and 28 F1 plants in a dialel design	Chaunan and Singh, 2019
	0.91	260	Black, husked and hulled oats of diverse origin	Leišová-Svobodová et al., 2019
	0.98	44	44 forage oats	Vanjare et al., 2021
Panicle lenght	0.12-0.62	614	Parents, and 4 biparental F2 populations	Sürek and Valentine, 1996
	0.69	132	Diverse origin oat genotypes	Mathias et al.
	0.82	48	48 oats	Premkumar et al., 2017
	0.94	14	14 black oat populations collected in farms	Meira et al., 2019
	0.98	35	7 parents, and 28 F1 plants in a dialel design	Chaunan and Singh, 2019
	0.86	260	Black, husked and hulled oats of diverse origin	Leišová-Svobodová et al., 2019
Panicle type	0.68	260	Black, husked and hulled oats of diverse origin	Leišová-Svobodová et al., 2019
	0.98	132	Diverse origin oat genotypes	Mathias et al.
Hull color	0.88	260	Black, husked and hulled oats of diverse origin	Leišová-Svobodová et al., 2019
	0.82	132	Diverse origin oat genotypes	Mathias et al.
Thousand hulled grain weight	0.26-0.45*	232	232 accessions from 3 ellite panels from South Dakota, Minesota, Wisconsin	Brzozowski et al., 2022
	0.30-0.44	614	Parents, and 4 biparental F2 populations	Sürek and Valentine, 1996
	0.79	132	Diverse origin oat genotypes	Mathias et al.
	0.79*	368	368 accessions of a oats diversity panel	Brzozowski et al., 2022
	0.82	48	48 oats	Premkumar et al., 2017
	0.93	260	Black, husked and hulled oats of diverse origin	Leišová-Svobodová et al., 2019
	0.97	50	50 oats from different species	Kumari et al., 2017
Thousand dehulled grain weight	0.30-0.44	614	Parents, and 4 biparental F2 populations	Sürek and Valentine, 1996
	0.89	132	Diverse origin oat genotypes	Mathias et al.
	0.94	48	48 oats	Premkumar et al., 2017
Grain yield	0.00-0.44	374	2 biparental populations	Yan et al., 2016
	0.27	132	Diverse origin oat genotypes	Mathias et al.
	0.22-0.54	614	Parents, and 4 biparental F2 populations	Sürek and Valentine, 1996
	0.77	48	48 oats	Premkumar et al., 2017
	0.88	260	Black, husked and hulled oats of diverse origin	Leišová-Svobodová et al., 2019
Groat protein content	0.78	132	Diverse origin oat genotypes	Mathias et al.
	0.88	44	44 forage oats	Vanjare et al., 2021
	0.92-0.93	374	2 biparental populations	Yan et al., 2016
Groat content	0.23-0.32	NA	2 biparental populations	Humphreys and Mather, 1996
	0.27-0.79*	232	232 accessions from 3 ellite panels from South Dakota, Minesota, Wisconsin	Brzozowski et al., 2022
	0.62*	368	368 accessions of a oats diversity panel	Brzozowski et al., 2022
	0.81	132	Diverse origin oat genotypes	Mathias et al.
	0.88-0.91	374	2 biparental populations	Yan et al., 2016
Groat fat content	0.13-0.77	614	Parents, and 4 biparental F2 populations	Sürek and Valentine, 1996
	0.78	132	Diverse origin oat genotypes	Mathias et al.
	0.98-0.99	374	2 biparental populations	Yan et al., 2016
Hectolitre weight	0.82	132	Diverse origin oat genotypes	Mathias et al.
	0.89	260	Black, husked and hulled oats of diverse origin	Leišová-Svobodová et al., 2019
*, genomic heritability
**, Narrow sense heritability
NA: not available
